# Supplementary material for: SkewC: Identifying cells with skewed gene body coverage in single-cell RNA sequencing data
Source: iScience. 2022 Jan 15;25(2):103777. doi: 10.1016/j.isci.2022.103777 (PMC8819117; doi:10.1016/j.isci.2022.103777)
Supplement: Table S2. Sample design and tested single-cell RNA sequence protocols, related to STAR Methods [file mmc3.xlsx]

## Sheet: ISCIENCE-D-21-02693R2_Table_S2
Same cell type human or mouse
scRNA-seq library protocol	Species	Cell type
CEL-seq	Mouse	mESCs
CEL-seq2	Mouse	Fibroblast
C1 CAGE	Mouse	mESCs
C1 single-cell mRNA-seq	Mouse	CD4 T-cell & Hematopoietic stem cells (HSCs)
Quartz-seq	Mouse	mESCs
RamDA-seq	Mouse	mESCs
SMARTer	Mouse	mESCs, CD4 T-cell, Fibroblast & Hematopoietic
Smart-seq	Mouse	CD4 T-cell & Fibroblast
Smart-seq2	Mouse	Fibroblast
STRT	Mouse	mESCs
SUPer-seq	Mouse	mESCs
SMARTer	Human	Embryonic stem cells (hESCs)
Smart-seq2	Human	Embryonic stem cells (hESCs)
STRT	Human	Embryonic stem cells (hESCs)
Different cell types human or mouse
PBMCs from C57BL/6 mice - 5' gene expression (V1.0 chemistry)	Mouse	PBMC
TruSeq	Mouse	Adipocyte
PBMCs of a healthy donor - 5' gene expression and cell surface protein (V1.0 chemistry)	Human	PBMC
Drop-seq	Human	HEK & 3T3
Chromium 3' end (v2 chemistry)	Human	MCF10A
PBMCs from a Healthy Donor: Whole Transcriptome Analysis (v3.1 chemisty)	Human	PBMC
Hodgkin's Lymphoma, Dissociated Tumor: Whole Transcriptome Analysis (v3.1 chemisty)	Human	lymph node tumor cells
1k Brain Nuclei from an E18 Mouse (v2 chemistry)	Mouse	Nuclei from a combined cortex, hippocampus and sub ventricular zone
1k PBMCs from a Healthy Donor (v3 chemistry)	Human	PBMC
