# Supplementary material for: SkewC: Identifying cells with skewed gene body coverage in single-cell RNA sequencing data
Source: iScience. 2022 Jan 15;25(2):103777. doi: 10.1016/j.isci.2022.103777 (PMC8819117; doi:10.1016/j.isci.2022.103777)
Supplement: Table S4. P-value and adjusted p-value for main, Figure 4, related to STAR Methods [file mmc5.xlsx]

## Sheet: ISCIENCE-D-21-02693R2_Table_S4
House Keeping gene	P-value				adjustedp
	E-MTAB-2600	GSE46980	Mouse PBMC	Human PBMC	E-MTAB-2600	GSE46980	Mouse PBMC	Human PBMC
Ywhaz	7.62323e-42	4.89944e-11	1.55848e-134	1.52939e-164	6.09858e-41	2.93966e-10	1.09094e-133	7.64695e-164
Tfrc	1.96472e-14	9.07399e-06	0.0320543	0.895922	5.89416e-14	2.7222e-05	0.0320543	0.895922
Tbp	2.37094e-18	7.29172e-05	1.12513e-07	5.09321e-13	1.18547e-17	0.000107965	2.25026e-07	1.01864e-12
Sdha	3.8314e-17	9.34879e-10	1.44113e-28	1.13178e-21	1.53256e-16	4.67439e-09	4.32338e-28	3.39533e-21
Ppia	5.19852e-39	2.22806e-09	4.69397e-202	0	3.63896e-38	8.91223e-09	4.22457e-201	0
Hprt	6.01448e-43	1.74837e-12	5.50643e-46	2.14949e-32	5.41303e-42	1.3987e-11	2.20257e-45	8.59798e-32
Gapdh	1.27824e-38	2.05042e-14	4.77768e-127	3.38947e-297	7.66943e-38	1.84538e-13	2.86661e-126	2.03368e-296
B2m	5.20602e-14	0.000107965	2.36288e-136	0	1.0412e-13	0.000107965	1.8903e-135	0
Actb	1.63527e-06	7.8731e-12	3.84583e-96	0	1.63527e-06	5.51117e-11	1.92291e-95	0
